# Supplementary material for: Unifying Gene Expression Measures from Multiple Platforms Using Factor Analysis
Source: PLoS One. 2011 Mar 11;6(3):e17691. doi: 10.1371/journal.pone.0017691 (PMC3059153; doi:10.1371/journal.pone.0017691)
Supplement: File S2 — R code. (TXT) [file pone.0017691.s025.txt]

######################################################################
# gene-level FA                                                      #
#   geneExprs should be a matrix of expression values on the log     #
#   scale for a given gene where the rows are samples and the        #
#   columns are platforms.                                           #
######################################################################
getGeneFA = function (geneExprs) {
  factA = factanal(geneExprs, factors=1, scores="regression", nstart=2);  
  return (
          list(beta = factA$loading,
               Psi = factA$uniquenesses,
               corMx = factA$correlation,
               unifiedExprs = factA$scores)
          );
}

#######################################################################
# probe-level FA                                                      #
# -- probeExprs is a matrix of probe-level data from the different    #
#    platforms, where the columns are the probes and the rows are the #
#    samples                                                          #
# -- nstart is the number of starting values to try.                  #
#######################################################################
getProbeFA = function (probeExprs, nstart=5) {
  fa = try(factanal(probeExprs), factors=1, scores="regression",
    nstart=nstart));
  
  if (class(fa) == "factanal") {
    ue = fa$scores;
    beta = fa$loadings;
    psi = diag(fa$uniquenesses)

    return ( list(ue=ue,
                  beta=beta,
                  psi=psi) )
  } else {
    return (NULL)
  }
}
